# Supplementary material for: The draft genome assembly of the cosmopolitan pelagic fish dolphinfish Coryphaena hippurus
Source: G3 (Bethesda). 2025 Mar 19;15(5):jkaf059. doi: 10.1093/g3journal/jkaf059 (PMC12060228; doi:10.1093/g3journal/jkaf059)
Supplement: jkaf059_Supplementary_Data [file jkaf059_supplementary_data.xlsx]

## Sheet: Annotation statistics
Annotation statistics.
AED****	run4_assembly3_reformatted.all.gff %	AED***	run3_assembly3_reformatted.all.gff %	AED**	run2_assembly3_reformatted.all.gff %	AED*	run1_assembly3_reformatted.all.gff %	* No ab initio just blast and assembled transcripts
0	0.073	0	0.033	0	0.077	0	0.024	* *AB initio snap
0.25	0.547	0.25	0.499	0.25	0.682	0.25	0.423	*** AB initip snap + AUGUSTUS
0.5	0.847	0.5	0.82	0.5	0.901	0.5	0.894	**** AB initip snap + AUGUSTUS+GTF of blast2go C.hippurus genome
0.75	0.962	0.75	0.974	0.75	0.956	0.75	0.98
1	1	1	1	1	1	1	1
gene models	gene lengths	gene models	gene lengths	gene models	gene lengths	gene models	gene lengths
35670	4567.41	30328	5009.01	30954	6130.54	34129	4734.69
